# Supplementary material for: Validation of use of the miniPCR thermocycler for Ebola and Zika virus detection
Source: PLoS One. 2019 May 9;14(5):e0215642. doi: 10.1371/journal.pone.0215642 (PMC6508694; doi:10.1371/journal.pone.0215642)
Supplement: S1 Dataset — Evaluation of the amount of miniPCR-amplified DNA (as measured by Nanodrop Spectrometry at 260 nm), and the purity (absorbance ratio at 260/280 nm) of DNA produced by primer sets that produce amplicons of different sizes. (XLSX) [file pone.0215642.s001.xlsx]

## Sheet: Res. miniPCR-Nanodrop-Fig2B&C
Supporting Information- Dataset for Figure 2B & C
							Total DNA (as measured @260 nm)					Purity of DNA (ratio 260/280 nm)
Amplification experiments: Amplicons 300 bp
1-A	48.93	0.979	0.518	1.89	1.55
2-A	42.75	0.855	0.405	2.11	1.48
3-A	39.64	0.793	0.411	1.93	1.52
4-A	41.53	0.831	0.438	1.9	1.33
5-A	38.91	0.778	0.4	1.95	1.48
6-A	46.78	0.936	0.496	1.89	1.6
7-A	44.17	0.883	0.45	1.96	1.45
8-A	40.86	0.817	0.431	1.9	1.32
		0.859	average	1.94125
		0.0700877	STD	0.0733753
Amplification experiments: Amplicons 167 bp
1-B	47.92	0.958	0.51	1.88	1.59
2-B	43.78	0.876	0.45	1.95	1.46
3-B	40.07	0.801	0.419	1.91	1.49		SAMPLE	bp amplicon	ABS 260		ABS (260/280)
4-B	41.17	0.823	0.423	1.95	1.35		A	91	1.93125	0.0571808	0.72875	0.0152292
5-B	39.13	0.783	0.408	1.92	1.48		B	167	1.92375	0.0393502	0.85925	0.0618449
6-B	46.44	0.929	0.497	1.87	1.61		C	300	1.94125	0.0686363	0.859	0.0700877
7-B	43.84	0.877	0.438	2	1.43		D	Multiplex	1.925	0.0302372	0.88025	0.0308857
8-B	41.37	0.827	0.433	1.91	1.34
		0.85925	average	1.92375
		0.0618449	STD	0.0420671
Amplification experiments: Amplicons 91bp
							300	167	91	Multiplex
1-C	36.47	0.729	0.372	1.96	1.48		1.89	1.88	1.96	1.92
2-C	36.72	0.734	0.372	1.97	1.41		2.11	1.95	1.97	1.96		ANOVA
3-C	37.49	0.75	0.4	1.87	1.35		1.93	1.91	1.87	1.9
4-C	35.13	0.703	0.348	2.02	1.41		1.9	1.95	2.02	1.92		Summary
5-C	36.31	0.726	0.395	1.84	1.29		1.95	1.92	1.84	1.88		Groups	n	Summ	Average	Variance
6-C	36.09	0.722	0.378	1.91	1.46		1.89	1.87	1.91	1.91		300	8	15.53	1.94125	0.00538393
7-C	37.33	0.747	0.385	1.94	1.41		1.96	2	1.94	1.97		167	8	15.39	1.92375	0.00176964
8-C	35.95	0.719	0.37	1.94	1.43		1.9	1.91	1.94	1.94		91	8	15.45	1.93125	0.00326964
		0.72875	average	1.93125			1.94125	1.92375	1.93125	1.925		Multiplex	8	15.4	1.925	0.000914286
		0.0152292	STD	0.0571808			0.0733753	0.0420671	0.0571808	0.0302372
Amplification experiments: Multiplex
1-D	44.6	0.892	0.465	1.92	1.48							ANOVA
2-D	44.77	0.895	0.458	1.96	1.46							Origin of variance	Sum of squares	Degrees of freedom	Average of Squares	F	Probability	Critic value F
3-D	45.17	0.903	0.475	1.9	1.42							Between groups	0.00153437	3	0.000511458	0.180448	0.908765	2.94669
4-D	44.93	0.899	0.469	1.92	1.4							Among Groups	0.0793625	28	0.00283437
5-D	40.76	0.815	0.433	1.88	1.45
6-D	42.6	0.852	0.445	1.91	1.47							Total	0.0808969	31
7-D	44.36	0.887	0.451	1.97	1.48
8-D	44.93	0.899	0.464	1.94	1.39
		0.88025	average	1.925
		0.0308857	STD	0.0302372
