# Supplementary material for: Validation of use of the miniPCR thermocycler for Ebola and Zika virus detection
Source: PLoS One. 2019 May 9;14(5):e0215642. doi: 10.1371/journal.pone.0215642 (PMC6508694; doi:10.1371/journal.pone.0215642)
Supplement: S2 Dataset — Average amount of nucleic acid material recovered from the agarose gels. (XLSX) [file pone.0215642.s002.xlsx]

## Sheet: Results PCR- band purification
Supporting Information- Dataset for Figure 4B
			miniPCR	PCR
		Rep1	10.51	9.26
		Rep2	10.48	8.41
		Rep 3	11.47	8.16
		Rep 4	10.24	9.24
		Rep 5	11.32	8.35
		Rep 6	11.66	10.42
		Rep 7	8.75	11.72
			10.6329	9.36571
			0.863564	1.1225
